# Supplementary material for: ‘Single-Seed-SpeedBulks:’ a protocol that combines ‘speed breeding’ with a cost-efficient modified single-seed descent method for rapid-generation-advancement in oat (Avena sativa L.)
Source: Plant Methods. 2023 Aug 27;19:92. doi: 10.1186/s13007-023-01067-1 (PMC10464167; doi:10.1186/s13007-023-01067-1)
Supplement: Supplementary file 2 — Supplemental Table 1. Description of oat varieties and raw phenotypic data collected in this study. [file 13007_2023_1067_MOESM2_ESM.xlsx]

## Sheet: Supp.Table-01_Oat varieties
Cultivar	ID number	Year release	Release	Yield (kg/ha)	Yield rank	Test weight (g/L)	Test weight rank	Julian date	Julian date rank	Plant height (cm)	Plant height rank
Buckskin	IL99-1338	2007	University of Illinois (Kolb and Smith 2007)	3801.93	5	424.771	3	160	2	86.36	2
Colt	SD020883-29	2009	South Dakota State University (Casper et al. 2012)	3730.19	7	437.643	1	160	1	93.98	5
Deon	MN07210	2012	University Minnesota (WCIA, 2017)	3801.93	6	399.028	6	167	8	99.06	8
Excel	P9741A41-4-6-7	2006	Purdue University	3909.53	3	386.156	7	162	6	93.98	6
Ogle	IL73-2664	1981	University of Illinois	3514.99	8	373.284	8	162	7	96.52	7
Reins	IL06-5433	2015	University of Illinois (Kolb et al. 2017)	4053	1	424.771	2	161	5	86.36	1
Saber	IL02-8658	2010	University of Illinois (Kolb et al. 2012)	4053	2	411.899	5	161	4	91.44	4
Spurs	IL95-1241	2003	University of Illinois	3801.93	4	411.899	4	161	3	88.9	3

## Sheet: Supp.Table-01_Phenotypic data
Consecutive	GID	Plot	Block	Light_hrs.	Media.Seeding	Seeding_density	Planting_date	FLW	PH	Total No. see harvested	Percentage Total No. see harvested	no.seed.p-01	no.seed.p-02	no.seed.p-03	no.seed.p-04	no.seed.p-05	no.seed.p-06	no.seed.p-07	no.seed.p-08	no.seed.p-09	no.seed.p-10	no.seed.p-11	no.seed.p-12	no.seed.p-13	no.seed.p-14	no.seed.p-15	no.seed.p-16	no.seed.p-17	no.seed.p-18	no.seed.p-19	no.seed.p-20	no.seed.p-21	no.seed.p-22	no.seed.p-23	no.seed.p-24	no.seed.p-25	no.seed.p-26	no.seed.p-27	no.seed.p-28	no.seed.p-29	no.seed.p-30
1	Deon	101	1	16 hrs.	Control	5	2021-02-12	62	69
2	Spurs	102	1	16 hrs.	HD-soil	150	2021-02-12	47	35	106	70.6667	2	2	2	2	2	3	1	1	1	1	3	3	3	2	2	3	2	1	1	2	3	4	3	3	3	2	2	2	2	3
3	Spurs	103	1	16 hrs.	HD-sand	150	2021-02-12	43	28	100	66.6667	1	1	1	1	1	1	1	1	1	1	1	1	1	2	2	2	2	1	1	1	1	1	1	1	1	1	1	1	1	1
4	Deon	104	1	16 hrs.	HD-sand	150	2021-02-12	41	28	150	100	1	1	1	1	1	1	1	1	1	1	1	1	2	1	1	1	1	1	1	1	1	1	1	1	1	1	1	1	1	1
5	Excel	105	1	16 hrs.	HD-sand	150	2021-02-12	37	27	149	99.3333	1	1	1	1	1	1	1	1	1	1	1	1	1	1	1	1	1	1	1	1	1	1	1	2	1	1	1	1	1	1
6	Deon	106	1	16 hrs.	HD-soil	150	2021-02-12	47	28	203	135.333	1	1	1	1	1	1	1	1	1	1	1	1	1	1	1	1	1	1	1	1	2	1	1	2	1	1	1	1	1	1
7	Reins	107	1	16 hrs.	HD-sand	150	2021-02-12	36	28	48	32	1	1	1	1	1	1	1	1	1	1	1	1	1	1	1	1	1	1	1	1	1	1	1	1	1	1	1	1	1	1
8	Excel	108	1	16 hrs.	Control	5	2021-02-12	44	36
9	Colt	109	1	16 hrs.	HD-sand	150	2021-02-12	35	28	152	101.333	2	1	1	1	1	1	1	1	1	1	1	1	1	2	2	1	1	1	2	2	2	1	1	2	1	2	1	1	1	2
10	Saber	110	1	16 hrs.	Control	5	2021-02-12	45	70
11	Buckskin	111	1	16 hrs.	HD-sand	150	2021-02-12	35	27	135	90	2	2	1	2	1	1	1	1	2	1	1	1	1	1	1	2	2	1	1	2	1	2	2	1	1	1	1	1	1	1
12	Spurs	112	1	16 hrs.	Control	5	2021-02-12	55	61
13	Excel	113	1	16 hrs.	HD-soil	150	2021-02-12	43	37	231	154	2	2	2	3	4	4	4	3	2	1	1	1	1	1	3	1	2	1	1	1	1	2	1	1	1	2	1	1	1	1
14	Reins	114	1	16 hrs.	HD-soil	150	2021-02-12	41	40	95	63.3333	2	2	2	1	1	1	3	2	2	1	2	2	2	2	2	2	2	1	2	2	1	2	2	3	3	2	2	2	1	2
15	Buckskin	115	1	16 hrs.	Control	5	2021-02-12	49	61
16	Ogle	116	1	16 hrs.	Control	5	2021-02-12	48	90
17	Ogle	117	1	16 hrs.	HD-soil	150	2021-02-12	40	36	128	85.3333	6	2	2	2	4	4	3	2	3	3	2	4	3	5	3	1	1	3	2	1	2	2	3	2	2	2	4	2	2	2
18	Saber	118	1	16 hrs.	HD-sand	150	2021-02-12	37	29	124	82.6667	1	1	1	1	1	1	1	1	1	1	1	1	1	2	2	1	1	1	1	1	1	2	1	1	1	1	1	2	1	1
19	Ogle	119	1	16 hrs.	HD-sand	150	2021-02-12	38	28	87	58	1	2	1	1	1	1	1	1	1	1	1	1	1	1	1	1	1	1	1	1	1	1	1	1	1	1	1	1	1	1
20	Buckskin	120	1	16 hrs.	HD-soil	150	2021-02-12	43	37	86	57.3333	1	1	1	1	1	1	1	2	2	2	2	2	2	2	1	3	2	2	1	1	1	3	1	2	1	1	1	1	1	1
21	Colt	121	1	16 hrs.	Control	5	2021-02-12	46	68
22	Colt	122	1	16 hrs.	HD-soil	150	2021-02-12	36	48	134	89.3333	2	2	2	2	7	7	3	3	5	6	7	2	1	7	6	3	2	2	1	1	1	1	1	1	2	1	1	1	1	1
23	Saber	123	1	16 hrs.	HD-soil	150	2021-02-12	50	34	76	50.6667	2	1	3	2	2	1	2	1	1	1	2	2	1	1	1	1	1	2	1	2	2	2	2	2	2	1	2	2	1	2
24	Reins	124	1	16 hrs.	Control	5	2021-02-12	51	58
25	Saber	125	2	16 hrs.	HD-soil	150	2021-02-12	44	47	NA	NA	2	2	1	1	1	1	1	2	1	1	2	3	1	1	1	1	1	1	1	2	1	1	1	1	1	2	1	1	2	2
26	Buckskin	126	2	16 hrs.	HD-sand	150	2021-02-12	34	28	111	74	1	1	1	1	1	1	1	1	1	1	2	1	1	1	1	1	1	2	2	1	2	1	2	1	1	1	2	2	1	1
27	Ogle	127	2	16 hrs.	HD-soil	150	2021-02-12	49	56	91	60.6667	3	2	3	1	1	1	1	1	1	1	1	1	1	2	1	3	2	3	4	1	4	5	2	1	1	1	2	3	4	1
28	Ogle	128	2	16 hrs.	Control	5	2021-02-12	52	88
29	Reins	129	2	16 hrs.	HD-sand	150	2021-02-12	36	27	97	64.6667	1	1	1	1	1	1	1	1	1	1	1	1	1	1	1	1	1	1	1	1	1	1	1	1	1	1	1	1	1	1
30	Saber	130	2	16 hrs.	HD-sand	150	2021-02-12	38	25	91	60.6667	1	1	1	1	1	1	1	1	1	1	1	1	1	1	1	1	1	1	1	1	1	1	1	1	1	1	1	1	1	1
31	Reins	131	2	16 hrs.	HD-soil	150	2021-02-12	41	42	92	61.3333	2	2	1	1	1	1	1	1	2	2	1	1	2	1	2	1	2	1	1	1	2	1	1	2	1	1	2	2	2	1
32	Deon	132	2	16 hrs.	Control	5	2021-02-12	60	63
33	Reins	133	2	16 hrs.	Control	5	2021-02-12	51	62
34	Buckskin	134	2	16 hrs.	Control	5	2021-02-12	55	73
35	Colt	135	2	16 hrs.	HD-soil	150	2021-02-12	36	40	198	132	2	2	2	1	3	2	3	2	1	2	2	2	2	3	2	1	2	2	2	2	2	2	3	1	1	2	2	2	2	3
36	Colt	136	2	16 hrs.	Control	5	2021-02-12	51	63
37	Deon	137	2	16 hrs.	HD-soil	150	2021-02-12	42	45	241	160.667	2	2	3	1	4	3	3	5	3	2	1	3	3	3	3	4	4	1	2	1	2	3	3	4	4	1	1	3	3	2
38	Buckskin	138	2	16 hrs.	HD-soil	150	2021-02-12	40	39	188	125.333	2	2	2	3	3	1	3	2	1	2	2	3	2	3	2	3	1	1	4	3	3	2	1	1	2	2	3	3	2	2
39	Excel	139	2	16 hrs.	HD-soil	150	2021-02-12	44	46	183	122	2	3	1	2	3	2	3	2	2	3	2	1	1	1	2	1	3	2	2	2	1	2	1	1	1	2	2	3	2	1
40	Spurs	140	2	16 hrs.	HD-sand	150	2021-02-12	39	33	142	94.6667	2	1	1	1	2	1	1	1	2	1	1	1	1	1	1	1	1	1	1	2	1	1	1	1	1	1	1	1	1	1
41	Spurs	141	2	16 hrs.	Control	5	2021-02-12	52	72
42	Deon	142	2	16 hrs.	HD-sand	150	2021-02-12	44	33	140	93.3333	1	1	1	1	1	1	1	1	1	1	1	1	1	1	1	1	1	1	1	1	1	1	1	1	1	1	1	1	1	1
43	Excel	143	2	16 hrs.	HD-sand	150	2021-02-12	39	27	171	114	1	1	1	1	1	1	1	1	1	1	1	1	1	1	1	1	1	1	1	1	1	1	1	1	1	1	1	1	1	1
44	Ogle	144	2	16 hrs.	HD-sand	150	2021-02-12	39	34	188	125.333	1	1	1	1	1	1	1	1	1	1	1	1	2	2	2	1	1	1	1	1	1	1	2	1	2	1	1	2	1	1
45	Colt	145	2	16 hrs.	HD-sand	150	2021-02-12	37	31	136	90.6667	1	1	1	2	1	1	1	1	1	1	1	1	1	1	1	1	1	1	1	1	1	1	1	2	2	2	2	2	2	2
46	Spurs	146	2	16 hrs.	HD-soil	150	2021-02-12	40	32	118	78.6667	1	1	2	1	1	1	1	2	2	1	1	3	1	2	1	3	1	1	1	1	1	2	2	2	2	2	2	2	2	2
47	Saber	147	2	16 hrs.	Control	5	2021-02-12	52	71
48	Excel	148	2	16 hrs.	Control	5	2021-02-12	51	71
49	Reins	149	3	16 hrs.	HD-sand	150	2021-02-12	37	26	NA	NA	1	1	1	1	1	1	1	1	1	1	1	1	1	1	1	1	1	1	1	1	1	1	1	1	1	1	1	1	1	1
50	Excel	150	3	16 hrs.	Control	5	2021-02-12	48	76
51	Buckskin	151	3	16 hrs.	HD-sand	150	2021-02-12	38	37	NA	NA	2	2	2	2	2	2	3	1	1	1	1	2	1	3	1	2	3	2	3	1	1	1	3	2	3	1	1	1	1	1
52	Spurs	152	3	16 hrs.	Control	5	2021-02-12	52	69
53	Spurs	153	3	16 hrs.	HD-sand	150	2021-02-12	39	32	117	78	1	1	1	1	1	1	1	1	1	1	1	1	1	2	1	1	1	1	2	2	1	1	1	1	2	1	1	2	1	1
54	Saber	154	3	16 hrs.	HD-soil	150	2021-02-12	39	38	154	102.667	2	3	1	3	2	3	2	1	2	3	2	1	2	2	2	2	1	1	1	2	1	1	1	1	3	2	2	2	2	2
55	Saber	155	3	16 hrs.	Control	5	2021-02-12	45	75
56	Buckskin	156	3	16 hrs.	Control	5	2021-02-12	45	77
57	Excel	157	3	16 hrs.	HD-sand	150	2021-02-12	39	51	124	82.6667	2	2	1	2	1	1	1	2	1	1	2	1	1	1	2	1	2	1	1	1	1	1	2	2	1	1	2	2	2	2
58	Colt	158	3	16 hrs.	HD-sand	150	2021-02-12	39	39	183	122	2	1	1	2	2	2	1	1	1	2	1	2	1	1	1	1	1	1	2	1	1	1	1	1	1	2	1	2	1	2
59	Deon	159	3	16 hrs.	HD-soil	150	2021-02-12	43	40	213	142	3	2	3	1	2	1	2	3	1	2	1	2	3	3	2	3	2	1	3	2	2	2	2	3	2	3	2	2	2	2
60	Deon	160	3	16 hrs.	HD-sand	150	2021-02-12	43	36	123	82	1	2	1	1	3	1	1	2	1	2	1	1	2	1	3	2	1	1	2	2	1	1	1	2	1	1	1	1	2	1
61	Colt	161	3	16 hrs.	Control	5	2021-02-12	42	67
62	Deon	162	3	16 hrs.	Control	5	2021-02-12	62	82
63	Reins	163	3	16 hrs.	HD-soil	150	2021-02-12	39	38	219	146	3	3	2	2	2	3	2	3	2	1	3	2	2	1	2	2	2	3	2	3	1	2	1	2	2	2	2	2	1	2
64	Ogle	164	3	16 hrs.	Control	5	2021-02-12	55	80
65	Spurs	165	3	16 hrs.	HD-soil	150	2021-02-12	46	49	129	86	1	2	4	1	1	3	2	2	1	3	2	2	2	3	1	2	1	2	2	1	3	2	1	2	1	2	2	1	1	1
66	Reins	166	3	16 hrs.	Control	5	2021-02-12	48	67
67	Saber	167	3	16 hrs.	HD-sand	150	2021-02-12	37	19	78	52	1	1	1	1	1	1	1	1	1	1	1	1	1	1	1	1	1	1	1	1	1	1	1	1	1	1	1	1	1	1
68	Colt	168	3	16 hrs.	HD-soil	150	2021-02-12	41	33	122	81.3333	3	2	2	1	1	3	1	2	2	1	1	3	3	3	3	3	2	2	4	3	1	3	1	1	2	2	1	2	2	1
69	Ogle	169	3	16 hrs.	HD-soil	150	2021-02-12	46	48	146	97.3333	3	3	2	2	2	2	2	2	1	1	1	1	1	1	1	1	2	2	1	1	2	2	2	3	2	2	1	2	3	2
70	Buckskin	170	3	16 hrs.	HD-soil	150	2021-02-12	42	41	109	72.6667	2	2	2	3	2	3	3	3	2	3	2	2	3	2	1	3	3	2	1	2	3	3	1	1	1	1	1	1	1	1
71	Excel	171	3	16 hrs.	HD-soil	150	2021-02-12	47	35	134	89.3333	3	3	2	2	2	2	2	3	2	2	2	1	1	1	2	2	2	1	2	2	2	2	1	3	2	2	2	2	2	1
72	Ogle	172	3	16 hrs.	HD-sand	150	2021-02-12	37	25	108	72	1	1	1	1	1	1	1	1	1	1	1	1	1	2	1	1	1	1	2	1	1	1	1	1	1	1	1	1	1	1
73	Colt	201	1	22 hrs.	HD-sand	150	2021-02-12	29	32	NA	NA	1	1	1	1	2	1	1	2	1	1	2	1	1	1	1	1	1	1	1	1	1	1	1	1	1	1	1	1	2	1
74	Saber	202	1	22 hrs.	Control	5	2021-02-12	34	90
75	Reins	203	1	22 hrs.	Control	5	2021-02-12	36	84
76	Colt	204	1	22 hrs.	Control	5	2021-02-12	35	86
77	Excel	205	1	22 hrs.	Control	5	2021-02-12	36	85
78	Spurs	206	1	22 hrs.	HD-soil	150	2021-02-12	31	40	164	109.333	2	1	1	1	1	1	2	1	2	1	1	2	1	1	2	1	1	2	1	1	1	1	2	3	2	1	1	2	1	1
79	Reins	207	1	22 hrs.	HD-soil	150	2021-02-12	31	37	131	87.3333	1	1	2	1	2	1	1	1	1	1	1	1	1	1	2	2	2	2	1	1	2	1	1	1	1	1	1	1	1	2
80	Colt	208	1	22 hrs.	HD-soil	150	2021-02-12	29	36	223	148.667	2	1	2	1	1	2	2	2	2	1	2	1	2	2	2	2	1	1	1	1	2	1	1	1	1	2	1	2	1	1
81	Deon	209	1	22 hrs.	Control	5	2021-02-12	43	100
82	Ogle	210	1	22 hrs.	Control	5	2021-02-12	36	96
83	Spurs	211	1	22 hrs.	HD-sand	150	2021-02-12	32	34	82	54.6667	3	1	1	1	1	1	1	1	1	1	1	1	1	1	1	1	1	1	1	1	1	1	1	1	1	2	2	1	1	1
84	Ogle	212	1	22 hrs.	HD-soil	150	2021-02-12	36	49	111	74	1	2	1	2	1	1	3	1	1	1	1	1	3	1	2	2	2	1	1	3	4	1	1	3	3	3	3	4	3	3
85	Deon	213	1	22 hrs.	HD-sand	150	2021-02-12	36	41	127	84.6667	1	1	1	1	1	1	1	1	1	1	1	1	1	1	1	1	1	1	1	1	1	2	1	1	1	1	1	1	1	1
86	Deon	214	1	22 hrs.	HD-soil	150	2021-02-12	34	41	207	138	1	1	2	2	3	1	1	1	2	3	1	1	2	1	1	2	1	1	1	2	2	2	1	1	1	1	2	1	2	2
87	Excel	215	1	22 hrs.	HD-soil	150	2021-02-12	34	45	26	17.3333	2	1	1	1	1	1	1	1	1	1	1	1	1	1	2	1	1	1	1	2	1	2	2	1	1	1	2	2	2	2
88	Saber	216	1	22 hrs.	HD-sand	150	2021-02-12	30	38	57	38	2	1	1	1	1	1	1	1	1	2	1	1	1	1	1	1	3	2	1	1	1	1	2	2	1	2	1	1	1	1
89	Excel	217	1	22 hrs.	HD-sand	150	2021-02-12	31	35	91	60.6667	1	1	1	1	2	1	1	1	2	1	1	1	1	1	1	1	1	1	1	1	1	1	1	1	1	1	1	1	1	1
90	Ogle	218	1	22 hrs.	HD-sand	150	2021-02-12	30	33	15	10	1	2	1	1	1	1	1	2	2	1	1	2	1	1	2	1	1	1	1	1	1	1	1	1	1	1	2	1	2	2
91	Reins	219	1	22 hrs.	HD-sand	150	2021-02-12	30	32	19	12.6667	1	1	1	1	1	1	1	1	2	1	1	2	1	1	1	2	1	1	1	2	1	1	2	1	1	2	1	1	1	1
92	Spurs	220	1	22 hrs.	Control	5	2021-02-12	35	77
93	Buckskin	221	1	22 hrs.	HD-sand	150	2021-02-12	31	49	100	66.6667	1	1	2	2	1	1	3	2	1	3	2	1	1	4	3	1	1	1	1	1	2	3	1	2	1	2	2	1	1	2
94	Buckskin	222	1	22 hrs.	HD-soil	150	2021-02-12	31	46	235	156.667	2	1	1	1	1	1	1	3	2	1	6	3	4	4	2	1	4	2	2	3	3	4	2	2	1	1	2	2	2	2
95	Buckskin	223	1	22 hrs.	Control	5	2021-02-12	36	77
96	Saber	224	1	22 hrs.	HD-soil	150	2021-02-12	30	39	233	155.333	2	2	2	1	1	1	1	2	4	2	3	1	2	1	1	2	1	1	2	3	1	1	2	3	3	1	2	2	2	1
97	Saber	225	2	22 hrs.	HD-soil	150	2021-02-12	29	40	89	59.3333	1	1	1	1	3	1	2	1	1	2	3	1	2	2	2	2	2	2	2	1	1	1	2	1	1	1	1	1	2	1
98	Excel	226	2	22 hrs.	HD-sand	150	2021-02-12	30	40	224	149.333	1	1	1	1	1	2	1	1	2	1	1	1	1	1	1	1	1	2	2	1	1	1	1	1	1	1	1	1	1	2
99	Ogle	227	2	22 hrs.	Control	5	2021-02-12	36	95
100	Saber	228	2	22 hrs.	Control	5	2021-02-12	33	89
101	Ogle	229	2	22 hrs.	HD-soil	150	2021-02-12	29	41	127	84.6667	2	3	2	1	2	3	2	1	2	1	1	3	3	2	3	1	2	1	1	3	3	2	1	1	2	2	1	2	2	2
102	Colt	230	2	22 hrs.	HD-sand	150	2021-02-12	27	35	216	144	1	1	1	1	1	1	1	1	1	1	1	1	1	1	2	1	1	1	1	1	2	1	1	1	1	1	1	2	1	1
103	Ogle	231	2	22 hrs.	HD-sand	150	2021-02-12	31	30	103	68.6667	1	1	1	1	1	2	2	1	1	1	1	1	1	1	1	1	1	1	1	1	1	1	1	1	1	1	1	1	1	1
104	Colt	232	2	22 hrs.	HD-soil	150	2021-02-12	28	42	197	131.333	2	2	2	2	3	2	2	2	2	2	2	1	1	1	1	1	1	3	1	2	2	2	1	1	1	1	1	1	1	1
105	Buckskin	233	2	22 hrs.	HD-sand	150	2021-02-12	29	34	120	80	2	2	1	1	1	1	1	1	1	1	1	1	1	1	1	1	1	1	1	1	1	1	1	1	1	1	1	1	1	1
106	Reins	234	2	22 hrs.	HD-sand	150	2021-02-12	28	33	40	26.6667	1	1	1	1	1	1	1	1	1	1	1	1	1	1	1	1	1	1	1	1	1	1	2	1	1	1	1	1	1	1
107	Excel	235	2	22 hrs.	HD-soil	150	2021-02-12	30	52	236	157.333	2	3	2	3	2	2	1	3	3	2	1	2	4	1	1	2	2	2	1	3	3	2	1	1	2	2	2	4	4	3
108	Buckskin	236	2	22 hrs.	Control	5	2021-02-12	33	82
109	Colt	237	2	22 hrs.	Control	5	2021-02-12	32	87
110	Spurs	238	2	22 hrs.	HD-soil	150	2021-02-12	30	44	327	218	2	2	2	2	2	2	2	1	1	3	3	2	2	2	1	2	2	1	1	3	2	2	3	4	2	3	2	2	2	2
111	Spurs	239	2	22 hrs.	HD-sand	150	2021-02-12	30	44	201	134	2	2	3	1	1	1	1	1	1	1	2	1	1	1	1	1	2	2	2	1	1	1	1	1	1	1	1	1	2	2
112	Reins	240	2	22 hrs.	Control	5	2021-02-12	33	87
113	Deon	241	2	22 hrs.	Control	5	2021-02-12	36	84
114	Excel	242	2	22 hrs.	Control	5	2021-02-12	32	79
115	Deon	243	2	22 hrs.	HD-soil	150	2021-02-12	31	37	240	160	2	2	2	2	2	2	1	2	2	2	2	2	3	4	3	2	2	2	1	1	1	1	2	2	3	2	2	2	2	3
116	Deon	244	2	22 hrs.	HD-sand	150	2021-02-12	34	42	188	125.333	1	1	1	1	1	1	1	1	1	1	1	1	1	2	1	2	1	2	1	1	1	2	2	1	1	1	1	2	3	2
117	Buckskin	245	2	22 hrs.	HD-soil	150	2021-02-12	28	42	140	93.3333	2	2	2	1	1	1	1	1	1	1	2	1	1	2	2	1	2	1	1	2	2	2	2	1	1	1	2	2	2	2
118	Saber	246	2	22 hrs.	HD-sand	150	2021-02-12	28	46	139	92.6667	1	1	1	1	1	1	1	1	1	1	1	1	2	2	2	1	2	2	3	3	1	1	2	1	2	1	2	1	1	1
119	Reins	247	2	22 hrs.	HD-soil	150	2021-02-12	29	45	73	48.6667	1	2	1	1	2	2	1	1	1	2	3	1	1	1	1	1	1	1	1	2	2	1	1	2	2	1	2	2	2	2
120	Spurs	248	2	22 hrs.	Control	5	2021-02-12	34	80
121	Colt	249	3	22 hrs.	Control	5	2021-02-12	29	90
122	Deon	250	3	22 hrs.	Control	5	2021-02-12	39	84
123	Excel	251	3	22 hrs.	Control	5	2021-02-12	32	87
124	Spurs	252	3	22 hrs.	HD-sand	150	2021-02-12	29	33	252	168	1	1	1	1	1	1	1	1	1	1	1	1	1	1	1	1	1	1	1	1	1	1	1	1	1	1	1	1	1	1
125	Deon	253	3	22 hrs.	HD-soil	150	2021-02-12	30	42	301	200.667	3	3	1	1	2	3	1	2	3	2	3	2	2	2	1	2	2	4	3	3	2	2	1	2	2	2	2	2	2	2
126	Deon	254	3	22 hrs.	HD-sand	150	2021-02-12	33	31	254	169.333	1	1	1	1	1	1	1	1	1	1	1	1	1	1	1	1	1	1	1	2	1	1	1	1	1	2	1	1	1	1
127	Saber	255	3	22 hrs.	HD-sand	150	2021-02-12	28	32	13	8.66667	1	1	1	1	1	1	1	1	1	1	1	1	1	1	1	1	1	1	1	1	1	1	1	1	1	1	1	1	1	1
128	Saber	256	3	22 hrs.	HD-soil	150	2021-02-12	28	42	101	67.3333	2	2	2	1	2	2	2	1	2	2	3	1	1	2	1	1	3	2	1	1	1	1	1	1	1	1	2	2	1	2
129	Excel	257	3	22 hrs.	HD-sand	150	2021-02-12	28	40	117	78	1	1	1	1	1	1	1	1	2	1	1	2	1	1	2	1	1	1	2	2	1	1	1	2	1	1	1	1	1	1
130	Buckskin	258	3	22 hrs.	HD-soil	150	2021-02-12	27	46	183	122	1	2	3	1	2	2	2	2	1	1	1	1	2	2	3	2	2	1	2	2	2	4	1	2	1	2	1	2	2	1
131	Colt	259	3	22 hrs.	HD-soil	150	2021-02-12	27	47	180	120	1	1	2	2	2	2	1	2	2	2	2	2	1	1	1	2	2	2	1	2	1	2	2	1	3	2	1	2	1	1
132	Colt	260	3	22 hrs.	HD-sand	150	2021-02-12	28	38	178	118.667	1	1	1	1	2	1	1	1	1	1	1	1	1	2	1	2	1	1	1	3	1	2	1	2	3	1	1	1	1	2
133	Reins	261	3	22 hrs.	Control	5	2021-02-12	33	77
134	Ogle	262	3	22 hrs.	HD-sand	150	2021-02-12	29	41	146	97.3333	1	1	1	1	1	1	2	1	1	1	1	1	1	1	1	2	1	2	1	1	1	1	1	1	1	1	1	1	1	1
135	Buckskin	263	3	22 hrs.	Control	5	2021-02-12	33	80
136	Excel	264	3	22 hrs.	HD-soil	150	2021-02-12	28	50	272	181.333	1	2	3	3	3	2	3	3	2	2	3	3	2	2	2	1	3	2	3	2	3	2	3	3	3	2	2	3	3	2
137	Reins	265	3	22 hrs.	HD-sand	150	2021-02-12	32	28	65	43.3333	1	1	1	1	1	1	1	1	1	1	1	1	1	2	1	1	1	1	1	2	1	1	1	1	1	1	1	1	1	1
138	Reins	266	3	22 hrs.	HD-soil	150	2021-02-12	30	33	60	40	1	1	1	1	1	1	2	1	1	1	1	1	1	1	2	1	1	1	1	1	2	1	1	1	1	1	1	1	1	1
139	Spurs	267	3	22 hrs.	HD-soil	150	2021-02-12	27	35	183	122	1	1	2	2	1	2	2	2	2	1	2	1	2	2	1	2	2	1	1	2	1	1	2	2	1	1	2	2	2	2
140	Buckskin	268	3	22 hrs.	HD-sand	150	2021-02-12	26	34	228	152	1	1	1	1	1	1	1	1	1	1	1	2	1	1	1	1	1	1	1	1	1	1	1	1	1	1	2	1	1	1
141	Ogle	269	3	22 hrs.	Control	5	2021-02-12	31	77
142	Saber	270	3	22 hrs.	Control	5	2021-02-12	39	70
143	Ogle	271	3	22 hrs.	HD-soil	150	2021-02-12	28	42	149	99.3333	2	2	2	2	1	2	1	1	2	2	1	2	3	2	2	2	3	2	1	3	1	2	3	3	1	1	2	1	2	1
144	Spurs	272	3	22 hrs.	Control	5	2021-02-12	35	76
