# Supplementary material for: ‘Single-Seed-SpeedBulks:’ a protocol that combines ‘speed breeding’ with a cost-efficient modified single-seed descent method for rapid-generation-advancement in oat (Avena sativa L.)
Source: Plant Methods. 2023 Aug 27;19:92. doi: 10.1186/s13007-023-01067-1 (PMC10464167; doi:10.1186/s13007-023-01067-1)
Supplement: Supplementary file 3 — Supplemental Table 2. Summary of flowering time, plant height, and the number of plants with a single seed phenotypic data [file 13007_2023_1067_MOESM3_ESM.xlsx]

## Sheet: ssd-sb_MC_SupTable2
	Flowering time						Plant height						No. plants with a single-seed
Treatments	Min.	1st Qu.	Median	Mean	3rd Qu.	Max.	Min.	1st Qu.	Median	Mean	3rd Qu.	Max.	Min.	1st Qu.	Median	Mean	3rd Qu.	Max.
16 hrs._Control	42	47.5	51	50.88 (+/-5.39)	52.75	62	26	62.75	69.5	67.46 (+/-14.81)	75.25	90
16 hrs._HD-sand	34	37	38	38.21 (+/-2.54)	39	44	19	27	28	30.25 (+/-6.23)	33	51	14	21.75	26	25.38 (+/-4.77)	30	30
16 hrs._HD-soil	36	40	42.5	42.75 (+/-3.74)	46	50	28	35.75	39.5	40.17 (+/-6.48)	45.25	56	3	6	10	11.25 (+/-6.12)	15.25	28
22 hrs._Control	29	33	34.5	34.62 (+/-2.95)	36	43	70	78.5	84	84.12 (+/-7.12)	87.5	100
22 hrs._HD-sand	26	28	30	29.96 (+/-2.29)	31	36	28	32.75	34.5	36.46 (+/-5.39)	40.25	49	16	22.75	27	25.5 (+/-3.6)	28	30
22 hrs._HD-soil	27	28	29.5	29.79 (+/-2.3)	31	36	33	39.75	42	42.21 (+/-4.78)	45.25	52	2	10	13.5	13.25 (+/-6.05)	17	27
