# Supplementary material for: ‘Single-Seed-SpeedBulks:’ a protocol that combines ‘speed breeding’ with a cost-efficient modified single-seed descent method for rapid-generation-advancement in oat (Avena sativa L.)
Source: Plant Methods. 2023 Aug 27;19:92. doi: 10.1186/s13007-023-01067-1 (PMC10464167; doi:10.1186/s13007-023-01067-1)
Supplement: Supplementary file 4 — Supplemental Table 3. Analysis of variance table of log-transformed flowering time, plant height, and the number of plants with a single seed [file 13007_2023_1067_MOESM4_ESM.xlsx]

## Sheet: SupTable-03_v2
	Flowering time					Plant height					No. plants with a single-seed
Factors	Df	Sum Sq	Mean Sq	F-value	P-value	Df	Sum Sq	Mean Sq	F-value	P-value	Df	Sum Sq	Mean Sq	F-value	P-value
Lightting treatment (16 & 22 hrs.)	1	3.89669	3.89669	1193.5	2.02078e-51	1	2483.36	2483.36	40.2804	1.07e-08	1	27.0937	27.0937	1.00012	0.321168
Oat line (8 accessions)	7	0.371914	0.0531305	16.2731	2.33129e-13	7	909.667	129.952	2.10784	0.0513801	7	274.24	39.1771	1.44616	0.203439
Soil-media/seeding-density (Control, HD-soil & HD-sand)	2	1.18952	0.594761	182.167	2.83464e-31	2	48956	24478	397.036	1.55e-43	1	4173.84	4173.84	154.071	1.84668e-18
Lightting treatment:Soil-media/seeding-density	2	0.133408	0.066704	20.4305	5.88594e-08	2	1362.51	681.257	11.0501	5.49e-05	1	21.0938	21.0938	0.778643	0.380965
Lightting treatment:Block	4	0.110753	0.0276882	8.48048	8.50018e-06	4	562.944	140.736	2.28276	0.0671205	2	133.062	66.5313	2.4559	0.0940933
Lightting treatment:Oat line	7	0.0170225	0.00243179	0.744821	0.63474	7	293.417	41.9167	0.679894	0.688583	7	144.823	20.689	0.763702	0.61966
Lightting treatment:Soil-media/seeding-density:Oat line	28	0.129029	0.00460818	1.41142	0.116432	28	2087.92	74.5685	1.20951	0.250057	14	290.896	20.7783	0.766998	0.699337
Residuals	84	0.274254	0.00326493			84	5178.75	61.6518			62	1679.6	27.0904
Variance Components Table
ANOVA for logFLW, PH and Number of plants with a single seed
DF (degrees of freedom)
Sum Sq (sum of squares)
Mean Sq (mean squares)
F-value (value on the F distribution)
P-value (probability value)
