# Supplementary material for: ‘Single-Seed-SpeedBulks:’ a protocol that combines ‘speed breeding’ with a cost-efficient modified single-seed descent method for rapid-generation-advancement in oat (Avena sativa L.)
Source: Plant Methods. 2023 Aug 27;19:92. doi: 10.1186/s13007-023-01067-1 (PMC10464167; doi:10.1186/s13007-023-01067-1)
Supplement: Supplementary file 5 — Supplemental Table 4. Percentage of plants with 1, 2, 3, or > 4 seeds when grown at 16 or 22 h. of light treatment in soil, or sand media [file 13007_2023_1067_MOESM5_ESM.xlsx]

## Sheet: ssd-sb_MC_seed-number-per2
Lighting_soil-media treatments combination*	No. of seeds observed per plant	No. of plants with 1, 2, 3, or >4 seeds	Percentage
16 hrs._HD-sand	1	609	85
16 hrs._HD-sand	2	103	14
16 hrs._HD-sand	3	8	1
16 hrs._HD-sand	4 or more	0	0
16 hrs._HD-soil	1	270	38
16 hrs._HD-soil	2	298	41
16 hrs._HD-soil	3	122	17
16 hrs._HD-soil	4 or more	30	5
22 hrs._HD-sand	1	612	85
22 hrs._HD-sand	2	95	13
22 hrs._HD-sand	3	13	2
22 hrs._HD-sand	4 or more	0	0
22 hrs._HD-soil	1	318	44
22 hrs._HD-soil	2	307	43
22 hrs._HD-soil	3	80	11
22 hrs._HD-soil	4 or more	15	2
*16 or 22 hrs. lighting treatment combined with high-density (HD) planting in soil or sand media
